# Supplementary material for: Exploring the Effects of Mitonuclear Interactions on Mitochondrial DNA Gene Expression in Humans
Source: Front Genet. 2022 Jun 29;13:797129. doi: 10.3389/fgene.2022.797129 (PMC9277102; doi:10.3389/fgene.2022.797129)
Supplement: Supplementary file 2 [file DataSheet2.xlsx]

## Sheet: Table S1
Table S1. GTEx subject IDs for samples used in the study.
GTEX-1117F
GTEX-113IC
GTEX-11DXZ
GTEX-11DYG
GTEX-11P7K
GTEX-11PRG
GTEX-11UD1
GTEX-11WQC
GTEX-12126
GTEX-13113
GTEX-131XE
GTEX-131XF
GTEX-131XH
GTEX-13FLW
GTEX-13FXS
GTEX-13JUV
GTEX-13N11
GTEX-13NYB
GTEX-13OVI
GTEX-13SLX
GTEX-13VXT
GTEX-13YAN
GTEX-145MG
GTEX-145MN
GTEX-1497J
GTEX-14ASI
GTEX-14E1K
GTEX-14PHY
GTEX-15DDE
GTEX-15DZA
GTEX-15G19
GTEX-15RJ7
GTEX-15SDE
GTEX-15SHW
GTEX-16NGA
GTEX-18QFQ
GTEX-1AYD5
GTEX-1C64O
GTEX-1EMGI
GTEX-1F6I4
GTEX-1F75I
GTEX-1GMR2
GTEX-1GZ4H
GTEX-1ICLZ
GTEX-1JMLX
GTEX-1JMPZ
GTEX-1JMQL
GTEX-1KANB
GTEX-1KANC
GTEX-1LBAC
GTEX-1MCC2
GTEX-1N2DV
GTEX-1NHNU
GTEX-1NSGN
GTEX-1PPH8
GTEX-1QCLY
GTEX-1RNTQ
GTEX-1S3DN
GTEX-1S5ZA
GTEX-NFK9
GTEX-POMQ
GTEX-RU1J
GTEX-RVPV
GTEX-S341
GTEX-SSA3
GTEX-T2YK
GTEX-U412
GTEX-UJHI
GTEX-VJYA
GTEX-VUSH
GTEX-W5X1
GTEX-WCDI
GTEX-WXYG
GTEX-X3Y1
GTEX-X638
GTEX-X88G
GTEX-XUYS
GTEX-Y114
GTEX-Y3IK
GTEX-Y8E5
GTEX-YBZK
GTEX-Z93T
GTEX-ZAJG
GTEX-ZAKK
GTEX-ZLFU
GTEX-ZLWG
GTEX-ZPU1
GTEX-ZQUD
GTEX-ZTX8
GTEX-ZV7C
GTEX-ZVP2
GTEX-ZVZO
GTEX-ZY6K
GTEX-ZYFC
GTEX-111CU
GTEX-111FC
GTEX-111VG
GTEX-111YS
GTEX-1128S
GTEX-113JC
GTEX-117XS
GTEX-117YW
GTEX-1192W
GTEX-1192X
GTEX-11DXX
GTEX-11DZ1
GTEX-11EI6
GTEX-11EM3
GTEX-11EMC
GTEX-11EQ8
GTEX-11EQ9
GTEX-11GS4
GTEX-11GSO
GTEX-11GSP
GTEX-11I78
GTEX-11LCK
GTEX-11NSD
GTEX-11NUK
GTEX-11NV4
GTEX-11O72
GTEX-11OF3
GTEX-11ONC
GTEX-11P81
GTEX-11P82
GTEX-11TT1
GTEX-11TUW
GTEX-11UD2
GTEX-11VI4
GTEX-11WQK
GTEX-11XUK
GTEX-11ZTS
GTEX-11ZTT
GTEX-11ZU8
GTEX-11ZUS
GTEX-11ZVC
GTEX-1211K
GTEX-1212Z
GTEX-12584
GTEX-12696
GTEX-1269C
GTEX-12C56
GTEX-12KS4
GTEX-12WSA
GTEX-12WSD
GTEX-12WSE
GTEX-12WSF
GTEX-12WSG
GTEX-12WSH
GTEX-12WSI
GTEX-12WSJ
GTEX-12WSK
GTEX-12WSL
GTEX-12WSM
GTEX-12WSN
GTEX-12ZZW
GTEX-12ZZY
GTEX-12ZZZ
GTEX-13111
GTEX-13112
GTEX-1313W
GTEX-131XG
GTEX-131XW
GTEX-131YS
GTEX-132AR
GTEX-132NY
GTEX-132Q8
GTEX-1339X
GTEX-133LE
GTEX-1399Q
GTEX-1399R
GTEX-1399S
GTEX-1399T
GTEX-1399U
GTEX-139D8
GTEX-139T4
GTEX-139T6
GTEX-139TS
GTEX-139TT
GTEX-139TU
GTEX-139UW
GTEX-139YR
GTEX-13CF2
GTEX-13CF3
GTEX-13CIG
GTEX-13CZU
GTEX-13CZV
GTEX-13D11
GTEX-13FH7
GTEX-13FHO
GTEX-13FHP
GTEX-13FLV
GTEX-13FTW
GTEX-13FTX
GTEX-13FTY
GTEX-13FTZ
GTEX-13G51
GTEX-13IVO
GTEX-13JVG
GTEX-13N1W
GTEX-13N2G
GTEX-13NYC
GTEX-13NZ8
GTEX-13NZA
GTEX-13NZB
GTEX-13O21
GTEX-13O3O
GTEX-13O3P
GTEX-13O3Q
GTEX-13OVG
GTEX-13OVH
GTEX-13OVJ
GTEX-13OVK
GTEX-13OVL
GTEX-13OW5
GTEX-13OW6
GTEX-13OW7
GTEX-13OW8
GTEX-13PDP
GTEX-13PL7
GTEX-13PLJ
GTEX-13PVR
GTEX-13QBU
GTEX-13QIC
GTEX-13QJ3
GTEX-13QJC
GTEX-13RTJ
GTEX-13RTK
GTEX-13RTL
GTEX-13S7M
GTEX-13S86
GTEX-13SLW
GTEX-13U4I
GTEX-13VXU
GTEX-13W3W
GTEX-13W46
GTEX-13X6H
GTEX-13X6I
GTEX-13X6J
GTEX-13X6K
GTEX-1445S
GTEX-144FL
GTEX-144GL
GTEX-144GM
GTEX-145LU
GTEX-145MF
GTEX-145MH
GTEX-145MI
GTEX-145MO
GTEX-146FH
GTEX-146FQ
GTEX-146FR
GTEX-14753
GTEX-1477Z
GTEX-147F4
GTEX-147GR
GTEX-147JS
GTEX-148VI
GTEX-148VJ
GTEX-14A5H
GTEX-14A6H
GTEX-14ABY
GTEX-14B4R
GTEX-14BIL
GTEX-14BIM
GTEX-14BMU
GTEX-14BMV
GTEX-14C38
GTEX-14C39
GTEX-14C5O
GTEX-14DAQ
GTEX-14DAR
GTEX-14E6C
GTEX-14E6D
GTEX-14E6E
GTEX-14E7W
GTEX-14H4A
GTEX-14ICK
GTEX-14JFF
GTEX-14JG1
GTEX-14JG6
GTEX-14JIY
GTEX-14LLW
GTEX-14LZ3
GTEX-14PHX
GTEX-14PII
GTEX-14PJ2
GTEX-14PJ4
GTEX-14PJ5
GTEX-14PJ6
GTEX-14PJM
GTEX-14PJN
GTEX-14PJO
GTEX-14PJP
GTEX-14PK6
GTEX-14PKU
GTEX-14PKV
GTEX-14PN3
GTEX-14PN4
GTEX-14PQA
GTEX-14XAO
GTEX-15CHC
GTEX-15CHQ
GTEX-15CHR
GTEX-15D1Q
GTEX-15D79
GTEX-15DCD
GTEX-15DCE
GTEX-15DYW
GTEX-15EO6
GTEX-15EOM
GTEX-15ER7
GTEX-15ETS
GTEX-15EU6
GTEX-15FZZ
GTEX-15G1A
GTEX-15RIF
GTEX-15RIG
GTEX-15RJE
GTEX-15SB6
GTEX-15SHU
GTEX-15SHV
GTEX-15SKB
GTEX-15UF6
GTEX-15UF7
GTEX-15UKP
GTEX-169BO
GTEX-16A39
GTEX-16BQI
GTEX-16GPK
GTEX-16MT8
GTEX-16MT9
GTEX-16MTA
GTEX-16NPV
GTEX-16NPX
GTEX-16XZY
GTEX-16XZZ
GTEX-16YQH
GTEX-178AV
GTEX-17EVP
GTEX-17EVQ
GTEX-17F96
GTEX-17F97
GTEX-17F98
GTEX-17F9Y
GTEX-17GQL
GTEX-17HGU
GTEX-17HHE
GTEX-17HHY
GTEX-17HII
GTEX-17JCI
GTEX-17KNJ
GTEX-17MF6
GTEX-17MFQ
GTEX-183FY
GTEX-183WM
GTEX-18464
GTEX-18465
GTEX-18A66
GTEX-18A67
GTEX-18A6Q
GTEX-18A7A
GTEX-18A7B
GTEX-18D9A
GTEX-1A32A
GTEX-1A3MV
GTEX-1A3MW
GTEX-1A3MX
GTEX-1A8FM
GTEX-1A8G6
GTEX-1A8G7
GTEX-1AMFI
GTEX-1AX8Z
GTEX-1AX9I
GTEX-1AX9J
GTEX-1AX9K
GTEX-1AYCT
GTEX-1B8KE
GTEX-1B8KZ
GTEX-1B8L1
GTEX-1B8SF
GTEX-1B8SG
GTEX-1B932
GTEX-1B933
GTEX-1B97I
GTEX-1B97J
GTEX-1B996
GTEX-1BAJH
GTEX-1C2JI
GTEX-1C475
GTEX-1C64N
GTEX-1C6VQ
GTEX-1C6VR
GTEX-1C6WA
GTEX-1CAMQ
GTEX-1CAMR
GTEX-1CB4E
GTEX-1CB4F
GTEX-1CB4G
GTEX-1CB4H
GTEX-1CB4I
GTEX-1CB4J
GTEX-1E1VI
GTEX-1E2YA
GTEX-1EH9U
GTEX-1EKGG
GTEX-1EU9M
GTEX-1EWIQ
GTEX-1EX96
GTEX-1F48J
GTEX-1F52S
GTEX-1F5PK
GTEX-1F5PL
GTEX-1F6IF
GTEX-1F6RS
GTEX-1F75A
GTEX-1F75B
GTEX-1F75W
GTEX-1F7RK
GTEX-1F88E
GTEX-1F88F
GTEX-1FIGZ
GTEX-1GF9U
GTEX-1GF9V
GTEX-1GF9W
GTEX-1GL5R
GTEX-1GMR3
GTEX-1GMR8
GTEX-1GMRU
GTEX-1GN1U
GTEX-1GN1V
GTEX-1GN1W
GTEX-1GN2E
GTEX-1GPI6
GTEX-1GPI7
GTEX-1GTWX
GTEX-1GZ2Q
GTEX-1GZ4I
GTEX-1GZHY
GTEX-1I4MK
GTEX-1I6K7
GTEX-1ICG6
GTEX-1ICLY
GTEX-1IDFM
GTEX-1IDJD
GTEX-1IDJE
GTEX-1IDJF
GTEX-1JJ6O
GTEX-1JKYN
GTEX-1JKYR
GTEX-1JMOU
GTEX-1JMPY
GTEX-1JMQI
GTEX-1JMQJ
GTEX-1JMQK
GTEX-1JN1M
GTEX-1JN6P
GTEX-1JN76
GTEX-1K2DA
GTEX-1K2DU
GTEX-1K9T9
GTEX-1KANA
GTEX-1KD4Q
GTEX-1KD5A
GTEX-1KWVE
GTEX-1KXAM
GTEX-1L5NE
GTEX-1LB8K
GTEX-1LC47
GTEX-1LG7Y
GTEX-1LG7Z
GTEX-1LGOU
GTEX-1LH75
GTEX-1LKK1
GTEX-1LNCM
GTEX-1LSNL
GTEX-1LSNM
GTEX-1LSVX
GTEX-1LVA9
GTEX-1LVAM
GTEX-1LVAO
GTEX-1M4P7
GTEX-1M5QR
GTEX-1MA7W
GTEX-1MA7X
GTEX-1MCQQ
GTEX-1MCYP
GTEX-1MJIX
GTEX-1MJK2
GTEX-1MJK3
GTEX-1MUQO
GTEX-1N2DW
GTEX-1N2EE
GTEX-1N2EF
GTEX-1N5O9
GTEX-1NUQO
GTEX-1NV5F
GTEX-1NV8Z
GTEX-1O97I
GTEX-1O9I2
GTEX-1OFPY
GTEX-1OJC3
GTEX-1OJC4
GTEX-1OKEX
GTEX-1P4AB
GTEX-1PBJI
GTEX-1PBJJ
GTEX-1PDJ9
GTEX-1PFEY
GTEX-1PIEJ
GTEX-1PIIG
GTEX-1POEN
GTEX-1PPGY
GTEX-1PPH6
GTEX-1PPH7
GTEX-1PWST
GTEX-1QAET
GTEX-1QCLZ
GTEX-1QEPI
GTEX-1QMI2
GTEX-1QP28
GTEX-1QP29
GTEX-1QP2A
GTEX-1QP66
GTEX-1QP67
GTEX-1QP6S
GTEX-1QPFJ
GTEX-1QW4Y
GTEX-1R46S
GTEX-1R7EU
GTEX-1R7EV
GTEX-1R9JW
GTEX-1R9K4
GTEX-1R9K5
GTEX-1R9PM
GTEX-1R9PN
GTEX-1R9PO
GTEX-1RAZA
GTEX-1RAZQ
GTEX-1RAZR
GTEX-1RB15
GTEX-1RLM8
GTEX-1RMOY
GTEX-1RNSC
GTEX-1RQEC
GTEX-1RQED
GTEX-1S5VW
GTEX-1S5ZU
GTEX-1S82P
GTEX-1S82U
GTEX-1S82Y
GTEX-1S82Z
GTEX-1S83E
GTEX-N7MS
GTEX-N7MT
GTEX-NL4W
GTEX-NPJ7
GTEX-NPJ8
GTEX-O5YT
GTEX-O5YV
GTEX-O5YW
GTEX-OHPL
GTEX-OHPM
GTEX-OHPN
GTEX-OIZF
GTEX-OIZG
GTEX-OIZH
GTEX-OIZI
GTEX-OOBJ
GTEX-OOBK
GTEX-OXRK
GTEX-OXRL
GTEX-OXRN
GTEX-OXRO
GTEX-OXRP
GTEX-P44H
GTEX-P4PP
GTEX-P4PQ
GTEX-P4QS
GTEX-P4QT
GTEX-P78B
GTEX-PLZ4
GTEX-PLZ5
GTEX-PLZ6
GTEX-POYW
GTEX-PSDG
GTEX-PVOW
GTEX-PWCY
GTEX-PWN1
GTEX-PWO3
GTEX-PX3G
GTEX-Q2AG
GTEX-Q2AH
GTEX-Q2AI
GTEX-Q734
GTEX-QCQG
GTEX-QDT8
GTEX-QDVJ
GTEX-QDVN
GTEX-QEG4
GTEX-QEG5
GTEX-QEL4
GTEX-QESD
GTEX-QMR6
GTEX-QMRM
GTEX-QV31
GTEX-QV44
GTEX-QVJO
GTEX-QVUS
GTEX-QXCU
GTEX-R3RS
GTEX-R53T
GTEX-R55C
GTEX-R55E
GTEX-R55G
GTEX-REY6
GTEX-RM2N
GTEX-RN5K
GTEX-RN64
GTEX-RTLS
GTEX-RUSQ
GTEX-RWS6
GTEX-RWSA
GTEX-S32W
GTEX-S33H
GTEX-S3LF
GTEX-S3XE
GTEX-S4P3
GTEX-S4Q7
GTEX-S4UY
GTEX-S4Z8
GTEX-S7SE
GTEX-S7SF
GTEX-S95S
GTEX-SE5C
GTEX-SIU8
GTEX-SJXC
GTEX-SN8G
GTEX-SNMC
GTEX-SNOS
GTEX-SUCS
GTEX-T2IS
GTEX-T5JC
GTEX-T5JW
GTEX-T6MN
GTEX-T6MO
GTEX-T8EM
GTEX-TKQ1
GTEX-TKQ2
GTEX-TML8
GTEX-TMMY
GTEX-TMZS
GTEX-TSE9
GTEX-U3ZG
GTEX-U3ZH
GTEX-U3ZM
GTEX-U3ZN
GTEX-U4B1
GTEX-U8T8
GTEX-U8XE
GTEX-UJMC
GTEX-UPJH
GTEX-UPK5
GTEX-UTHO
GTEX-V1D1
GTEX-V955
GTEX-VJWN
GTEX-VUSG
GTEX-W5WG
GTEX-WEY5
GTEX-WFG7
GTEX-WFG8
GTEX-WFJO
GTEX-WFON
GTEX-WH7G
GTEX-WHSB
GTEX-WHSE
GTEX-WHWD
GTEX-WI4N
GTEX-WK11
GTEX-WL46
GTEX-WOFL
GTEX-WOFM
GTEX-WQUQ
GTEX-WRHK
GTEX-WRHU
GTEX-WVJS
GTEX-WVLH
GTEX-WWTW
GTEX-WWYW
GTEX-WY7C
GTEX-WYBS
GTEX-WYJK
GTEX-WYVS
GTEX-WZTO
GTEX-X261
GTEX-X4EO
GTEX-X4EP
GTEX-X4LF
GTEX-X4XX
GTEX-X4XY
GTEX-X585
GTEX-X5EB
GTEX-X62O
GTEX-X8HC
GTEX-XAJ8
GTEX-XBEC
GTEX-XBED
GTEX-XBEW
GTEX-XGQ4
GTEX-XK95
GTEX-XLM4
GTEX-XMD1
GTEX-XMD2
GTEX-XMK1
GTEX-XOT4
GTEX-XPT6
GTEX-XPVG
GTEX-XQ3S
GTEX-XUW1
GTEX-XUZC
GTEX-XV7Q
GTEX-XXEK
GTEX-Y111
GTEX-Y3I4
GTEX-Y5LM
GTEX-Y5V5
GTEX-Y5V6
GTEX-Y8DK
GTEX-Y8E4
GTEX-Y8LW
GTEX-Y9LG
GTEX-YB5K
GTEX-YEC3
GTEX-YEC4
GTEX-YECK
GTEX-YF7O
GTEX-YFC4
GTEX-YJ89
GTEX-YJ8A
GTEX-YJ8O
GTEX-Z93S
GTEX-Z9EW
GTEX-ZA64
GTEX-ZAB4
GTEX-ZAB5
GTEX-ZAK1
GTEX-ZC5H
GTEX-ZDTS
GTEX-ZDTT
GTEX-ZDXO
GTEX-ZDYS
GTEX-ZE7O
GTEX-ZEX8
GTEX-ZF28
GTEX-ZF2S
GTEX-ZF3C
GTEX-ZG7Y
GTEX-ZGAY
GTEX-ZLV1
GTEX-ZP4G
GTEX-ZPCL
GTEX-ZPIC
GTEX-ZQG8
GTEX-ZT9W
GTEX-ZT9X
GTEX-ZTPG
GTEX-ZTSS
GTEX-ZTTD
GTEX-ZUA1
GTEX-ZV68
GTEX-ZV6S
GTEX-ZVE1
GTEX-ZVE2
GTEX-ZVT2
GTEX-ZVT3
GTEX-ZVT4
GTEX-ZVZP
GTEX-ZVZQ
GTEX-ZWKS
GTEX-ZXES
GTEX-ZXG5
GTEX-ZYFD
GTEX-ZYFG
GTEX-ZYT6
GTEX-ZYVF
GTEX-ZYY3
GTEX-ZZ64
GTEX-ZZPT
GTEX-ZZPU

## Sheet: TableS2
Table S2. Evaluating differences in gene expression between males and females using a Mood's median test.
Tissue	Gene	Mood's median test statistic	P-value	Bonferroni p-value	Grand median	Contingency table
Muscle (skeletal)	ATP6	0	1.00E+00	1.00E+00	44770	[[160, 79], [160, 80]]
	ATP8	0.001037	0.974	1.00E+00	27070	[[159, 80], [161, 79]]
	CO1	0.302454	0.582	1.00E+00	49160	[[163, 76], [157, 83]]
	CO2	0.051195	0.821	1.00E+00	37550	[[158, 81], [162, 78]]
	CO3	0	1.00E+00	1.00E+00	41160	[[160, 79], [160, 80]]
	CYB	1.00497	0.316	1.00E+00	29770	[[154, 85], [166, 74]]
	ND1	0.553555	0.457	1.00E+00	30800	[[164, 75], [156, 84]]
	ND2	2.51111	0.113	1.00E+00	22380	[[151, 88], [169, 71]]
	ND3	0.653556	0.419	1.00E+00	14850	[[155, 84], [165, 75]]
	ND4	0.001037	0.974	1.00E+00	40970	[[159, 80], [161, 79]]
	ND4L	0	1.00E+00	1.00E+00	19020	[[160, 79], [160, 80]]
Smooth muscle (esophagus)	ATP6	1.23153	0.267	1.00E+00	35155	[[105, 44], [95, 54]]
	ATP8	2.56949	0.109	1.00E+00	20750	[[107, 42], [93, 56]]
	CO1	0.380102	0.538	1.00E+00	32515	[[97, 52], [103, 46]]
	CO2	11.0838	0.000871	0.0113	41535	[[114, 35], [86, 63]]
	CO3	0	1.00E+00	1.00E+00	35395	[[100, 49], [100, 49]]
	CYB	0.745	0.388	1.00E+00	27100	[[104, 45], [96, 53]]
	ND1	0.136837	0.711	1.00E+00	20210	[[102, 47], [98, 51]]
	ND2	1.23153	0.267	1.00E+00	24280	[[105, 44], [95, 54]]
	ND3	1.23153	0.267	1.00E+00	18425	[[105, 44], [95, 54]]
	ND4	11.0838	0.000871	0.0113	41180	[[114, 35], [86, 63]]
	ND4L	1.23153	0.267	1.00E+00	18455	[[105, 44], [95, 54]]
Artery (Tibial)	ATP6	0.139135	0.709	1.00E+00	19370	[[134, 57], [131, 62]]
	ATP8	0.004678	0.945	1.00E+00	11890	[[131, 60], [134, 59]]
	CO1	1.75348	0.185	1.00E+00	20455	[[126, 66], [139, 53]]
	CO2	0.779325	0.377	1.00E+00	15900	[[128, 64], [137, 55]]
	CO3	0.048708	0.825	1.00E+00	21065	[[131, 61], [134, 58]]
	CYB	3.1173	0.0775	1.00E+00	13100	[[124, 68], [141, 51]]
	ND1	1.75348	0.185	1.00E+00	10550	[[126, 66], [139, 53]]
	ND2	0.259893	0.61	1.00E+00	10350	[[129, 62], [136, 57]]
	ND3	0.048708	0.825	1.00E+00	9814	[[131, 61], [134, 58]]
	ND4	0	1.00E+00	1.00E+00	16800	[[132, 60], [133, 59]]
	ND4L	0.43837	0.508	1.00E+00	7173	[[129, 63], [136, 56]]
Nerve (Tibial)	ATP6	0.327381	0.567	1.00E+00	21755	[[117, 59], [123, 53]]
	ATP8	4.07329	0.0436	0.566	14090	[[110, 65], [130, 47]]
	CO1	0.327381	0.567	1.00E+00	16020	[[117, 59], [123, 53]]
	CO2	0.327381	0.567	1.00E+00	19240	[[117, 59], [123, 53]]
	CO3	0.117857	0.731	1.00E+00	22500	[[118, 58], [122, 54]]
	CYB	3.78452	0.0517	0.672	16000	[[111, 65], [129, 47]]
	ND1	0.117857	0.731	1.00E+00	14265	[[122, 54], [118, 58]]
	ND2	0.173166	0.677	1.00E+00	16380	[[117, 58], [123, 54]]
	ND3	0.327381	0.567	1.00E+00	11700	[[117, 59], [123, 53]]
	ND4	2.2131	0.137	1.00E+00	24645	[[113, 63], [127, 49]]
	ND4L	1.58452	0.208	1.00E+00	10885	[[114, 62], [126, 50]]
Whole blood	ATP6	3.09417	0.0786	1.00E+00	4319	[[161, 66], [143, 85]]
	ATP8	1.34948	0.245	1.00E+00	2239	[[158, 69], [146, 82]]
	CO1	1.85174	0.174	1.00E+00	4029	[[159, 68], [145, 83]]
	CO2	0.58283	0.445	1.00E+00	5414	[[156, 71], [148, 80]]
	CO3	0.58283	0.445	1.00E+00	4336	[[156, 71], [148, 80]]
	CYB	1.34948	0.245	1.00E+00	2348	[[158, 69], [146, 82]]
	ND1	0.58283	0.445	1.00E+00	2749	[[156, 71], [148, 80]]
	ND2	0.318451	0.573	1.00E+00	2037	[[155, 72], [149, 79]]
	ND3	0.132745	0.716	1.00E+00	1777	[[148, 77], [156, 74]]
	ND4	1.85174	0.174	1.00E+00	4001	[[159, 68], [145, 83]]
	ND4L	0.58283	0.445	1.00E+00	1266	[[156, 71], [148, 80]]
Heart (ventricle)	ATP6	2.13898	0.144	1.00E+00	69190	[[90, 33], [79, 45]]
	ATP8	0.837188	0.36	1.00E+00	40400	[[88, 35], [81, 43]]
	CO1	0.032441	0.857	1.00E+00	82740	[[83, 40], [86, 38]]
	CO2	2.13898	0.144	1.00E+00	63190	[[90, 33], [79, 45]]
	CO3	4.0404	0.0444	0.578	67540	[[92, 31], [77, 47]]
	CYB	4.0404	0.0444	0.578	46300	[[92, 31], [77, 47]]
	ND1	0.135007	0.713	1.00E+00	39410	[[86, 37], [83, 41]]
	ND2	0.135007	0.713	1.00E+00	35190	[[86, 37], [83, 41]]
	ND3	2.13898	0.144	1.00E+00	33100	[[90, 33], [79, 45]]
	ND4	3.01474	0.0825	1.00E+00	67830	[[91, 32], [78, 46]]
	ND4L	1.41313	0.235	1.00E+00	33430	[[89, 34], [80, 44]]
Heart (atrium)	ATP6	0.591008	0.442	1.00E+00	61560	[[86, 37], [80, 44]]
	ATP8	0.247703	0.619	1.00E+00	35580	[[85, 38], [81, 43]]
	CO1	0.735589	0.391	1.00E+00	66470	[[79, 44], [87, 37]]
	CO2	0	1.00E+00	1.00E+00	44230	[[83, 40], [83, 41]]
	CO3	0	1.00E+00	1.00E+00	61540	[[83, 40], [83, 41]]
	CYB	0.051359	0.821	1.00E+00	38310	[[84, 39], [82, 42]]
	ND1	0.247703	0.619	1.00E+00	33760	[[85, 38], [81, 43]]
	ND2	0.591008	0.442	1.00E+00	31790	[[86, 37], [80, 44]]
	ND3	1.08127	0.298	1.00E+00	29760	[[87, 36], [79, 45]]
	ND4	1.7185	0.19	1.00E+00	54860	[[88, 35], [78, 46]]
	ND4L	2.50269	0.114	1.00E+00	26630	[[89, 34], [77, 47]]

## Sheet: TableS3
Table S3. Comparison of adjusted gene expression among Eurasian mt-haplogroups (H, U, T, J, K, I, V, W, and X) for each mtDNA gene, using a Kruskal-Wallis H test. Haplogroups with less than 5 individuals were excluded, a requirement of the test. Bold text indicates significant results (p < 0.05).
Tissue	Gene	Statistic	Pvalue	Bonferroni Pvalue
Muscle (skeletal)	ATP6	7.11	0.525	1
	ATP8	7.397	0.494	1
	CO1	15.361	0.0525	0.5775
	CO2	16.872	0.0315	0.3465
	CO3	20.582	0.00834	0.09174
	CYB	14.3	0.0743	0.8173
	ND1	3.628	0.889	1
	ND2	12.147	0.145	1
	ND3	42.648	1e-06	1.1e-05
	ND4L	7.106	0.525	1
	ND4	23.381	0.00291	0.03201
Smooth muscle (esophagus)	ATP6	9.639	0.291	1
	ATP8	11.499	0.175	1
	CO1	1.888	0.984	1
	CO2	6.907	0.547	1
	CO3	10.116	0.257	1
	CYB	17.744	0.0232	0.2552
	ND1	6.777	0.561	1
	ND2	20.4	0.00893	0.09823
	ND3	38.444	6e-06	6.6e-05
	ND4L	16.035	0.0419	0.4609
	ND4	12.91	0.115	1
Artery (Tibial)	ATP6	10.789	0.214	1
	ATP8	8.859	0.354	1
	CO1	5.538	0.699	1
	CO2	11.554	0.172	1
	CO3	14.74	0.0644	0.7084
	CYB	18.007	0.0212	0.2332
	ND1	6.157	0.63	1
	ND2	21.282	0.00644	0.07084
	ND3	27.867	0.0005	0.0055
	ND4L	9.289	0.319	1
	ND4	13.492	0.096	1
Nerve (Tibial)	ATP6	15.742	0.0462	0.5082
	ATP8	10.383	0.239	1
	CO1	6.019	0.645	1
	CO2	17.336	0.0268	0.2948
	CO3	20.302	0.00925	0.10175
	CYB	14.269	0.075	0.825
	ND1	5.725	0.678	1
	ND2	19.705	0.0115	0.1265
	ND3	36.352	1.5e-05	0.000165
	ND4L	9.892	0.273	1
	ND4	12.343	0.137	1
Whole blood	ATP6	7.146	0.622	1
	ATP8	6.868	0.651	1
	CO1	6.685	0.67	1
	CO2	12.126	0.206	1
	CO3	4.838	0.848	1
	CYB	7.698	0.565	1
	ND1	13.292	0.15	1
	ND2	7.523	0.583	1
	ND3	21.672	0.00998	0.10978
	ND4L	9.318	0.408	1
	ND4	7.777	0.557	1
Heart (ventricle)	ATP6	3.345	0.851	1
	ATP8	4.065	0.772	1
	CO1	5.148	0.642	1
	CO2	11.692	0.111	1
	CO3	6.342	0.5	1
	CYB	4.195	0.757	1
	ND1	5.587	0.589	1
	ND2	7.994	0.333	1
	ND3	13.393	0.0631	0.6941
	ND4L	3.194	0.866	1
	ND4	3.754	0.808	1
Heart (atrium)	ATP6	6.83	0.447	1
	ATP8	7.258	0.403	1
	CO1	5.026	0.657	1
	CO2	8.153	0.319	1
	CO3	18.318	0.0106	0.1166
	CYB	8.315	0.306	1
	ND1	13.646	0.0578	0.6358
	ND2	13.09	0.0699	0.7689
	ND3	11.476	0.119	1
	ND4L	13.231	0.0667	0.7337
	ND4	3.684	0.815	1

## Sheet: TableS4
Table S4. Comparing ND3 and ND4 adjusted expression between a Eurasian haplogroup compared to the rest of the group, using a two-sided Mann-Whitney U test. Bold text indicates significant results (p < 0.05).
Comparison	Tissue	Gene	U-value	RBC	CL Effect Size	P-value (two-sided)	Bonferroni (two-sided)	Significance level
H and non-H	Muscle - Skeletal	ND3	60814	-0.112119	0.556059	0.0128344	0.025669	*
		ND4	53964	0.013149	0.493426	0.770566	1	ns
	Esophagus - Muscularis	ND3	27493	-0.179147	0.589574	0.0012999	0.0026	**
		ND4	24757	-0.061803	0.530902	0.267336	0.534672	ns
	Artery - Tibial	ND3	41828	-0.135273	0.567637	0.00654501	0.01309	*
		ND4	39029	-0.059304	0.529652	0.233289	0.466578	ns
	Nerve - Tibial	ND3	31942	-0.04553	0.522765	0.382548	0.765096	ns
		ND4	28948	0.05247	0.473765	0.31425	0.628501	ns
	Whole Blood	ND3	52220	-0.063457	0.531729	0.170043	0.340086	ns
		ND4	47130	0.0402	0.4799	0.384777	0.769554	ns
	Heart - Left Ventricle	ND3	19817	-0.207985	0.603993	0.000627008	0.001254	**
		ND4	16957	-0.033648	0.516824	0.580388	1	ns
	Heart - Atrial Appendage	ND3	17305	-0.138487	0.569243	0.0260519	0.052104	ns
		ND4	15289	-0.005855	0.502928	0.925438	1	ns
U and non-U	Muscle - Skeletal	ND3	28716	-0.131086	0.565543	0.0474595	0.094919	ns
		ND4	27306	-0.075548	0.537774	0.253352	0.506704	ns
	Esophagus - Muscularis	ND3	13913	-0.279356	0.639678	0.000615302	0.001231	**
		ND4	11694	-0.07531	0.537655	0.356081	0.712163	ns
	Artery - Tibial	ND3	19143	-0.071837	0.535918	0.314861	0.629721	ns
		ND4	16920	0.052632	0.473684	0.461566	0.923131	ns
	Nerve - Tibial	ND3	15468	-0.060469	0.530234	0.423043	0.846087	ns
		ND4	14052	0.03661	0.481695	0.627767	1	ns
	Whole Blood	ND3	23474	-0.068944	0.534472	0.318902	0.637804	ns
		ND4	23166	-0.054918	0.527459	0.427264	0.854527	ns
	Heart - Left Ventricle	ND3	7098	0.026471	0.486765	0.772243	1	ns
		ND4	7290	0.000137	0.499931	0.9994	1	ns
	Heart - Atrial Appendage	ND3	7188	0.014803	0.492599	0.869669	1	ns
		ND4	7114	0.024945	0.487527	0.781759	1	ns
T and non-T	Muscle - Skeletal	ND3	22325	-0.288377	0.644189	0.000314908	0.00063	***
		ND4	20609	-0.189347	0.594673	0.0180107	0.036021	*
	Esophagus - Muscularis	ND3	6808	-0.12622	0.56311	0.248863	0.497727	ns
		ND4	5417	0.103888	0.448056	0.342643	0.685285	ns
	Artery - Tibial	ND3	14163	-0.231565	0.615783	0.00931436	0.018629	*
		ND4	13150	-0.143478	0.571739	0.107188	0.214376	ns
	Nerve - Tibial	ND3	11714	-0.343195	0.671597	0.000435927	0.000872	***
		ND4	10493	-0.203188	0.601594	0.0373257	0.074651	ns
	Whole Blood	ND3	16758	-0.097877	0.548939	0.238114	0.476229	ns
		ND4	15712	-0.02935	0.514675	0.723729	1	ns
	Heart - Left Ventricle	ND3	6431	-0.249709	0.624854	0.0215094	0.043019	*
		ND4	5741	-0.115624	0.557812	0.287328	0.574657	ns
	Heart - Atrial Appendage	ND3	6032	-0.178125	0.589063	0.0967593	0.193519	ns
		ND4	4749	0.072461	0.46377	0.499638	0.999277	ns
K and non-K	Muscle - Skeletal	ND3	11828	0.201243	0.399379	0.0201262	0.040252	*
		ND4	15778	-0.065505	0.532753	0.449528	0.899056	ns
	Esophagus - Muscularis	ND3	3016	0.529925	0.235037	6.03323e-07	1e-06	****
		ND4	4856	0.243142	0.378429	0.0220677	0.044135	*
	Artery - Tibial	ND3	7727	0.328087	0.335957	0.000229276	0.000459	***
		ND4	9962	0.133739	0.43313	0.133206	0.266412	ns
	Nerve - Tibial	ND3	6528	0.285777	0.357112	0.00271473	0.005429	**
		ND4	9029	0.012144	0.493928	0.899045	1	ns
	Whole Blood	ND3	11320	0.245434	0.377283	0.00335386	0.006708	**
		ND4	14631	0.02473	0.487635	0.76784	1	ns
	Heart - Left Ventricle	ND3	2206	0.47787	0.261065	6.69293e-05	0.000134	***
		ND4	3386	0.19858	0.40071	0.0976799	0.19536	ns
	Heart - Atrial Appendage	ND3	3490	0.2306	0.3847	0.0429868	0.085974	ns
		ND4	4553	-0.003748	0.501874	0.97452	1	ns
J and non-J	Muscle - Skeletal	ND3	10667	0.202348	0.398826	0.0263776	0.052755	ns
		ND4	14957	-0.118448	0.559224	0.193705	0.38741	ns
	Esophagus - Muscularis	ND3	5035	0.215243	0.392378	0.0427191	0.085438	ns
		ND4	7916	-0.233791	0.616895	0.027727	0.055454	ns
	Artery - Tibial	ND3	9165	-0.114421	0.557211	0.277402	0.554804	ns
		ND4	9692	-0.178502	0.589251	0.0901133	0.180227	ns
	Nerve - Tibial	ND3	7526	-0.011559	0.50578	0.913359	1	ns
		ND4	9489	-0.275403	0.637702	0.00913883	0.018278	*
	Whole Blood	ND3	11059	0.061205	0.469397	0.517089	1	ns
		ND4	12104	-0.027504	0.513752	0.771147	1	ns
	Heart - Left Ventricle	ND3	2856	0.324024	0.337988	0.00687034	0.013741	*
		ND4	3986	0.056568	0.471716	0.637579	1	ns
	Heart - Atrial Appendage	ND3	3468	0.15156	0.42422	0.206854	0.413708	ns
		ND4	4184	-0.023609	0.511804	0.844796	1	ns

## Sheet: TableS5
Table S5. Bonferroni-corrected p-values of the Mann-Whitney U test of mean ranks comparing mtDNA gene expression in European Americans and African Americans. Bold text indicates significant results (p < 0.05).
	Bonferroni (one-sided: EuAm>AfAm) for Mann-Whitney U test
Gene / Tissue	Skeletal muscle	Smooth muscle (esophagus)	Smooth muscle (tibial artery)	Nerve (tibial)	Whole blood	Heart muscle (ventricle)	Heart muscle (atrium)
ATP6	1.30039e-13	1.31555e-06	8.99186e-12	1.70322e-10	0.0063046	0.000952213	0.0320067
ATP8	0.0511144	1	0.00361568	0.179444	1	1	1
CO1	2.39558e-05	0.0268625	7.40532e-05	1	0.267307	1	1
CO2	0.000842087	0.0196647	0.000562571	0.0230262	0.326122	1	1
CO3	0.165029	0.225901	0.000594414	0.0485133	0.780267	1	1
CYB	1.49133e-07	0.00530943	1.1123e-05	0.00771297	0.894857	0.310882	0.767217
ND1	3.66288e-07	0.00766874	0.0462412	0.184026	0.0641281	1	0.955862
ND2	2.30887e-06	0.109304	0.0030731	0.00360331	1	0.063415	0.256023
ND3	9.96428e-11	1.09797e-06	3.2564e-09	1.94888e-06	0.0172913	0.253511	0.210452
ND4	0.00276324	0.381419	0.10569	1	1	1	1
ND4L	4.22333e-05	0.21414	0.110004	1	1	1	1

## Sheet: TableS6
Table S6. Bonferroni-corrected p-values for the one-sided Spearman’s rank-order correlation test between mtDNA gene expression (adjusted for age and ischemic time of the tissues) and mitonuclear DNA discordance. Bold text indicates significant results (p < 0.05).
	Bonferroni-corrected p-values
Gene / Tissue	Skeletal muscle	Smooth muscle (esophagus)	Smooth muscle (tibial artery)	Nerve (tibial)	Whole blood	Heart muscle (ventricle)	Heart muscle (atrium)
ATP6	7.51386e-05	0.00381279	8.08375e-05	2.53071e-05	0.281772	0.0536295	0.739559
ATP8	1	1	0.378332	0.788705	1	1	1
CO1	0.0364044	0.07912	0.136362	0.929191	1	1	1
CO2	0.210453	1	0.346487	0.322554	1	1	1
CO3	0.619261	0.940095	0.208355	0.0486083	1	1	1
CYB	0.0369436	0.477153	0.120167	0.159293	1	1	1
ND1	0.0161766	0.213459	1	0.711677	0.952712	1	1
ND2	0.0505209	0.699488	0.716666	0.315934	1	0.851456	0.960208
ND3	0.000164735	0.00596	9.11418e-05	6.9696e-05	1	1	1
ND4	1	1	1	1	1	1	1
ND4L	0.95382	1	1	1	1	1	1

## Sheet: TableS7
Table S7. Mann-Whitney U test common-language effect sizes, equal to Figure 2B, but were modified to center on zero (ranging from 0.5 to -0.5). Bold values indicate significant difference (p<0.05) using a one-sided, Bonferroni-corrected Mann-Whitney U test of mean ranks. P-values are listed in Table S5. Values above zero support lower adjusted expression with higher mitonuclear DNA discordance, c…
	Common Language Effect Size (Using 0 as midpoint, ranging 0.5 to -0.5)
Gene / Tissue	Skeletal muscle	Smooth muscle (esophagus)	Smooth muscle (tibial artery)	Nerve (tibial)	Whole blood	Heart muscle (ventricle)	Heart muscle (atrium)
ATP6	0.255984	0.217189	0.253715	0.253709	0.113049	0.178163	0.132499
ATP8	0.087282	0.047103	0.122392	0.081628	0.026582	0.039238	-0.021763
CO1	0.154138	0.118343	0.156362	0.031393	0.068562	0.047916	-0.016116
CO2	0.127039	0.122496	0.139575	0.1094	0.06557	0.031375	-0.023567
CO3	0.072819	0.085899	0.139094	0.100049	0.05107	0.00853	-0.029762
CYB	0.186531	0.138767	0.170686	0.122021	0.048539	0.090491	0.071014
ND1	0.181197	0.134369	0.094678	0.081242	0.087687	0.035603	0.065367
ND2	0.169777	0.097918	0.123977	0.130176	0.042486	0.119864	0.09564
ND3	0.225497	0.218606	0.222463	0.194509	0.10267	0.094645	0.099561
ND4	0.116755	0.076371	0.084119	0.043416	0.039241	-0.033823	-0.065289
ND4L	0.150122	0.086827	0.083581	0.047493	0.040967	-0.031078	-0.019959

## Sheet: TableS8
Table S8. Mann-Whitney U test of skeletal muscle adjusted mtDNA gene expression for the L mtDNA haplogroup in African Americans (N=74) compared to European Americans (N=4), as well as for the H mtDNA haplogroup in European Americans (N=291) compared to African Americans (N=7). Bold text indicates significant results (p < 0.05).
Alternative hypothesis	Gene	U-value	RBC	CL Effect Size	Median (matching group)	Median (mismatching group)	P-value (two-sided)	P-value (one-sided)	Bonferroni p-value (one-sided)
L mt-haplogroup expression is higher in African Americans compared, to European Americans, due to lower mitonuclear discordance.	ATP6	96	0.351351	0.324324	-5291.2	-8205.55	0.254217	0.877621	1
	ATP8	104	0.297297	0.351351	3268.55	-1547.29	0.338045	0.836615	1
	CO1	165	-0.114865	0.557432	-10968.1	-9157.93	0.718448	0.359224	1
	CO2	157	-0.060811	0.530405	-7087.35	-5074.78	0.852662	0.426331	1
	CO3	158	-0.067568	0.533784	-5478.86	-2872.07	0.835573	0.417786	1
	CYB	83	0.439189	0.280405	-673.008	-4060.92	0.148836	0.928866	1
	ND1	70	0.527027	0.236486	2653.97	-6633.9	0.078881	0.962612	1
	ND2	61	0.587838	0.206081	1014.69	-4729.02	0.047436	0.977678	1
	ND3	80	0.459459	0.27027	-1735.15	-3591.03	0.129752	0.938101	1
	ND4	105	0.290541	0.35473	3043.06	-4225.17	0.349533	0.830977	1
	ND4L	66	0.554054	0.222973	3067.6	-2805.54	0.063427	0.970028	1
H mt-haplogroup expression is higher in European Americans compared to African Americans, due to lower mitonuclear discordance.	ATP6	1517	-0.489445	0.744723	-11018.2	846.024	0.024776	0.012388	0.136267
	ATP8	1004	0.014237	0.492882	-1807.96	-515.035	0.951521	0.525969	1
	CO1	1245	-0.222386	0.611193	-4802.55	2239.94	0.323015	0.161507	1
	CO2	1551	-0.522828	0.761414	-7971.95	-1823.52	0.015824	0.007912	0.087031
	CO3	1355	-0.330388	0.665194	-5899.06	-430.816	0.138232	0.069116	0.760274
	CYB	1137	-0.116348	0.558174	-704.734	846.13	0.607679	0.303839	1
	ND1	821	0.193913	0.403044	1981.01	686.642	0.389785	0.806321	1
	ND2	1141	-0.120275	0.560137	-2340.39	-271.869	0.595514	0.297757	1
	ND3	1496	-0.468827	0.734413	-3274.87	187.629	0.032133	0.016066	0.17673
	ND4	942	0.07511	0.462445	-1045.89	-1214.08	0.741179	0.631054	1
	ND4L	1143	-0.122239	0.561119	-748.004	146.88	0.589473	0.294736	1
